# Supplementary material for: Active elastocapillarity in soft solids with negative surface tension
Source: Sci Adv. 2022 Mar 11;8(10):eabk3079. doi: 10.1126/sciadv.abk3079 (PMC8916726; doi:10.1126/sciadv.abk3079)
Supplement: Supplementary file 2 — Movie S1 [file sciadv.abk3079_movie_s1.zip]

Archive with 1 entries (1 files):
- sciadv.abk3079_movie_s1.mp4
